# Supplementary material for: Changes in employment status and income before and after newly diagnosed depressive disorders in Taiwan: a matched cohort study using controlled interrupted time series analysis
Source: Epidemiol Psychiatr Sci. 2023 Jun 30;32:e41. doi: 10.1017/S2045796023000562 (PMC10387449; doi:10.1017/S2045796023000562)
Supplement: Supplementary file 1 [file epssup.zip]

Archive with 4 entries (4 files):
- S2045796023000562sup001.docx
- S2045796023000562sup002.png
- S2045796023000562sup003.tif
- S2045796023000562sup004.tif
